# Supplementary material for: Human cytomegalovirus multiple-strain infections and viral population diversity in haematopoietic stem cell transplant recipients analysed by high-throughput sequencing
Source: Med Microbiol Immunol. 2021 Oct 6;210(5-6):291–304. doi: 10.1007/s00430-021-00722-5 (PMC8541999; doi:10.1007/s00430-021-00722-5)
Supplement: Supplementary file 2 — Supplementary file2 (XLSX 39 KB) [file 430_2021_722_MOESM2_ESM.xlsx]

## Sheet: Datasets
Supplementary Table 1
SUMMARY DATA
Patient designation	1001	1002	1011		1012				1020	1028		1032			1033		1036		1040	1041		1047		1048	1065	1069		1074
Patient conditiona	HSCT	HSCT	HSCT	HSCT	HSCT	HSCT	HSCT	HSCT	HSCT	HSCT	HSCT	HSCT	HSCT	HSCT	HSCT	HSCT	HSCT	HSCT	HSCT	HSCT	HSCT	HSCT	HSCT	HSCT	HSCT	HSCT	HSCT	HSCT	HSCT
Sample type	plasma	plasma	plasma	plasma	plasma	plasma	plasma	plasma	plasma	plasma	plasma	plasma	plasma	plasma	plasma	plasma	plasma	plasma	plasma	plasma	plasma	plasma	plasma	plasma	plasma	plasma	plasma	plasma	plasma
Days after HSCT	50	35	50	80	21	28	35	50	80	35	50	28	35	50	28	50	50	80	50	35	80	21	80	50	50	35	50	35	50
Dataset name	1001-50	1002-35	1011-50	1011-80	1012-21	1012-28	1012-35	1012-50	1020-80	1028-35	1028-50	1032-28	1032-35	1032-50	1033-28	1033-50	1036-50	1036-80	1040-50	1041-35	1041-80	1047-21	1047-80	1048-50	1065-50	1069-35	1069-50	1074-35	1074-50
HCMV load (genome copies/ml)b	2688.98	1179.93	1003.83	462.96	2007.2	3889.58	12815.1	398304	3493.53	692.04	348.26	3064.39	4546.55	552.5	337.56	4887	2553	1710.8	1630.76	2417.34	1650.2	1293.1	5786.19	2056.02	1065.88	669.31	23002.3	302.69	1563.36
Genome copies for library (no.)	1048.7	460.173	391.494	185	782.808	1516.94	4997.89	155338	1362.48	276.816	139.304	1195.11	1773.15	221	135.024	1950	1020	667.212	635.996	942.763	643.578	504.309	2256.61	802	415.693	267.724	8970.92	60.538	304.855
Strains by motif matching (no.)	1	2	1	1	2	2	2	2	1	2	2	3	3	1	1	1	1	1	2	1	1	1	1	1	2	2	2	1	1
Total trimmed reads (no.)	2375062	3425330	3493484	3429048	1398582	1913564	1437220	5778632	3473742	4222686	3363252	1420352	1501348	3754360	3507810	4134190	3830790	165406	3725930	1418302	1341558	1372310	1144898	1832218	2896276	2157870	3597892	4096680	3052560
ASSEMBLY DATA (MERLIN REFERENCE)
HCMV reads (no)	744976	385315	1695543	61181	133093	1120420	833574	5257463	1950879	1669819	1874339	271947	645711	178516	581571	577985	530314	82524	2639441	941783	328630	560709	840906	826014	479415	215914	1326522	383499	92694
HCMV reads (%)	0.313666	0.11249	0.485344	0.017842	0.0951628	0.585515	0.579991	0.909811	0.561607	0.39544	0.5573	0.191465	0.430087	0.047549	0.165793	0.139806	0.138435	0.498918	0.708398	0.664021	0.244961	0.408588	0.734481	0.450827	0.165528	0.100059	0.368694	0.0936121	0.030366
Coverage depth (total fragment reads/nt)	955	475	1981	229	149	1203	956	5925	2464	2084	2357	309	698	641	722	694	635	103	3236	1159	392	640	950	101	580	265	1582	481	174
Coverage depth (unique fragment reads/nt)c	11	31	34	2	83	364	588	4624	41	25	25	166	368	2	23	52	52	52	64	159	124	151	280	10	26	25	275	7	3
Coverage ratio (% unique/total reads)	1.15183	6.52632	1.7163	0.873362	55.7047	30.2577	61.5063	78.0422	1.66396	1.19962	1.06067	53.7217	52.7221	0.312012	3.1856	7.4928	8.18898	50.4854	1.97775	13.7187	31.6327	23.5938	29.4737	9.90099	4.48276	9.43396	17.3831	1.4553	1.72414
GENOTYPING DATA (MOTIF MATCHING COUNTS)d
RL5A-G1	0	529	2071	0	180	1314	1025	6987	1245	164	231	393	755	0	0	0	498	100	383	759	298	677	617	0	444	0	0	0	0
RL5A-G2	0	0	0	0	0	0	0	0	0	996	1695	0	0	0	0	0	0	0	1512	0	0	0	0	40	212	0	0	0	0
RL5A-G3	0	0	0	0	0	0	0	0	0	0	0	0	0	1	473	314	0	0	0	0	0	0	0	0	0	3	17	0	0
RL5A-G4	0	0	0	0	0	0	0	0	0	0	0	0	0	0	0	0	0	0	0	0	0	0	0	0	0	0	0	0	0
RL5A-G5	0	0	0	0	0	0	0	0	0	0	0	0	0	0	0	0	0	0	0	0	0	0	0	0	0	201	691	0	0
RL5A-G6	1538	0	0	0	0	0	0	0	0	0	0	0	0	0	0	0	0	0	0	0	0	0	0	0	0	0	0	0	0
RL5A-G1-D1	0	484	0	0	0	0	0	0	0	100	0	36	100	0	0	0	0	0	0	0	0	0	0	0	0	0	0	0	0
RL5A-G1-D2-1	0	27	0	0	112	576	548	688	0	0	0	131	412	0	0	0	0	0	0	0	0	595	784	0	342	0	0	475	0
RL5A-G1-D2-2	0	0	0	0	0	0	1	0	0	0	0	0	0	0	0	0	0	0	0	0	0	0	0	0	0	0	0	0	0
RL6-G1	0	0	1212	0	0	0	0	0	1931	150	237	146	342	0	0	0	0	0	706	0	0	0	0	1	0	130	602	0	0
RL6-G2	0	0	0	0	29	385	138	3200	0	0	0	0	0	0	0	0	156	89	0	552	172	0	0	459	0	0	0	0	0
RL6-G3	147	56	0	0	58	322	280	402	0	0	0	85	144	0	0	0	0	0	0	0	0	470	513	0	137	0	0	112	0
RL6-G4	0	0	0	0	0	0	0	0	0	2704	830	0	0	0	0	0	0	0	1369	0	0	0	0	9	240	0	0	2	0
RL6-G5	0	0	0	0	0	0	0	0	0	0	0	0	0	1	424	482	0	0	0	0	0	0	0	0	0	22	4	0	0
RL6-G6	0	493	0	0	0	0	0	0	0	0	90	0	0	0	0	0	0	0	0	0	0	0	0	0	0	0	0	0	0
RL6-G7	0	0	0	0	0	0	0	0	0	0	0	0	0	0	0	0	0	0	0	0	0	0	0	0	0	0	0	0	0
RL6-G6^2	0	0	0	0	0	0	0	0	0	0	0	0	0	0	0	0	0	0	0	0	0	0	0	0	0	0	0	0	0
RL12-G1A	0	0	0	0	0	0	0	0	0	0	0	0	0	0	0	0	0	0	0	0	0	0	0	1258	162	16	24	0	0
RL12-G1B	0	0	0	0	0	0	0	0	0	0	0	0	0	0	0	0	0	0	1650	0	0	0	0	4	0	0	0	0	0
RL12-G2	0	0	0	0	4	122	88	1256	0	0	0	0	0	0	0	0	0	0	0	291	102	0	0	0	0	0	0	0	0
RL12-G3	0	0	0	0	0	0	0	0	0	0	0	0	0	0	0	0	0	0	0	0	0	0	0	0	0	0	0	0	0
RL12-G4A	0	0	2193	221	0	0	0	0	0	0	0	0	0	0	0	0	0	0	0	0	0	0	0	0	0	0	0	0	0
RL12-G4B	0	51	0	0	111	360	432	716	0	0	0	232	511	0	0	0	0	0	0	0	0	0	0	0	385	0	0	0	0
RL12-G5	0	0	0	0	0	0	0	0	0	0	0	0	0	0	0	0	0	0	0	0	0	0	0	0	0	0	0	0	0
RL12-G6	0	0	0	0	0	0	0	0	0	1100	699	12	0	0	0	0	394	136	0	0	0	0	0	0	0	408	732	0	0
RL12-G7	0	219	0	0	0	0	0	0	0	151	0	0	0	0	0	0	0	0	1087	0	0	0	0	0	0	0	0	0	0
RL12-G8	793	0	0	0	0	0	0	0	2459	0	0	131	248	0	0	0	0	0	0	0	0	0	0	0	0	0	0	0	0
RL12-G9	0	0	0	0	0	0	0	0	0	0	0	0	0	0	642	483	0	0	0	0	0	0	0	0	0	0	0	0	0
RL12-G10	0	0	0	0	0	0	0	0	0	0	0	0	0	0	0	0	0	0	0	0	0	0	0	0	0	0	0	0	0
RL12-G8^7	0	0	0	0	0	0	0	0	0	0	0	0	0	0	0	0	0	0	0	0	0	0	0	0	0	0	0	0	0
RL13-G1	0	0	0	0	0	0	0	0	0	0	0	0	0	0	0	0	0	0	1114	0	0	0	0	1546	163	34	81	0	0
RL13-G2	0	0	0	0	41	238	181	2358	0	0	0	0	0	0	0	0	0	0	0	569	170	0	0	0	0	0	0	0	0
RL13-G3	0	0	0	0	0	0	0	0	0	0	0	0	0	0	0	0	0	0	0	0	0	0	0	0	0	0	0	0	0
RL13-G4A	0	0	1777	0	0	0	0	0	0	0	0	0	0	0	0	0	0	0	0	0	0	0	0	0	0	0	0	0	0
RL13-G4B	0	9	0	0	147	579	425	620	0	0	0	160	467	0	0	0	0	0	0	0	0	0	0	0	241	0	0	0	0
RL13-G5	0	0	0	0	0	0	0	0	0	0	0	0	0	0	0	0	0	0	0	0	0	0	0	0	0	0	0	0	0
RL13-G6	0	0	0	0	0	0	0	0	0	2477	2305	6	9	0	0	0	332	191	0	0	0	0	0	0	0	171	762	91	321
RL13-G7	0	336	0	0	0	0	0	0	0	45	0	0	0	0	0	0	0	0	1144	0	0	182	443	9	0	0	0	0	0
RL13-G8	1666	0	0	0	0	0	0	0	3407	0	0	142	209	0	0	0	0	0	0	0	0	0	0	0	0	0	0	0	0
RL13-G9	0	0	0	0	0	0	0	0	0	0	0	0	0	0	8	1	0	0	0	0	0	0	0	0	0	0	0	0	0
RL13-G10	0	0	0	0	0	0	0	0	0	0	0	0	0	0	0	0	0	0	0	0	0	0	0	0	0	0	0	0	0
UL1-G1	0	0	0	0	0	0	0	0	0	0	0	0	0	0	0	0	0	0	616	0	0	0	0	2353	343	11	24	0	0
UL1-G2	0	0	0	0	4	238	190	2616	0	0	0	0	0	0	0	0	0	0	0	692	138	0	0	0	0	0	0	0	0
UL1-G3	0	0	0	0	0	0	0	0	0	0	0	0	0	0	0	0	0	0	0	0	0	0	0	0	0	0	0	0	0
UL1-G4	0	39	1567	0	53	320	305	417	0	0	0	107	279	1464	0	11	0	0	0	0	0	0	0	0	55	0	0	0	0
UL1-G5	0	0	0	0	0	0	0	0	0	0	0	0	0	0	0	0	0	0	0	0	0	0	0	0	0	0	0	0	0
UL1-G6	0	0	2	0	0	0	0	0	0	844	783	5	13	0	0	0	360	121	0	0	0	0	0	0	0	277	618	1120	336
UL1-G7	0	336	0	0	0	0	0	0	0	93	3	0	0	0	0	0	0	0	742	0	0	192	314	6	0	0	0	0	0
UL1-G8	354	0	0	0	0	0	0	0	1894	0	0	82	101	0	0	0	0	0	0	0	0	0	0	0	0	0	0	0	0
UL1-G9	1	0	0	0	0	0	0	0	0	0	0	0	0	0	230	506	0	0	0	0	0	0	0	0	0	0	0	0	0
UL1-G10	0	0	0	0	0	0	0	0	0	0	0	0	0	0	0	0	0	0	0	0	0	0	0	0	0	0	0	0	0
UL9-G1	0	522	0	0	34	362	278	4861	0	229	866	136	305	0	153	639	0	0	1961	991	292	270	650	9	0	0	0	1	0
UL9-G2	1104	0	0	0	0	0	0	0	2528	0	0	0	0	0	0	0	0	0	0	0	0	0	0	0	0	0	0	0	0
UL9-G3	0	0	0	0	0	0	0	0	0	0	0	0	0	0	0	0	0	0	0	0	0	0	0	0	0	0	0	0	0
UL9-G4	0	0	0	0	0	0	0	0	0	0	0	0	0	0	0	0	0	0	935	0	0	0	0	122	191	0	96	0	0
UL9-G5	0	0	0	0	0	0	0	0	0	0	0	0	0	0	0	0	0	0	0	0	0	0	0	0	0	0	0	0	0
UL9-G6	0	0	2122	0	85	481	363	488	0	0	0	4	10	0	0	0	855	153	0	0	0	0	0	0	0	355	826	0	0
UL9-G7	0	0	0	0	0	0	0	0	0	0	0	0	0	0	0	0	0	0	0	0	0	0	0	0	115	0	0	193	105
UL9-G8	0	0	0	0	0	0	0	0	0	673	536	0	0	0	0	0	0	0	0	0	0	0	0	0	0	0	0	0	0
UL9-G9	0	0	0	0	0	0	0	0	0	0	0	123	281	0	0	0	0	0	0	0	0	0	0	0	0	0	0	0	0
UL11-G1	319	351	0	0	0	2	0	0	1423	0	0	2	0	0	0	0	0	0	2687	2	0	388	830	2402	185	121	164	0	0
UL11-G2	0	0	0	0	0	0	0	0	0	0	0	0	0	0	0	0	0	0	0	0	0	0	0	0	0	0	0	0	0
UL11-G3	0	0	0	1	73	716	398	6260	0	0	0	0	0	0	1110	842	0	0	0	1289	459	0	0	0	336	0	0	261	49
UL11-G4	0	0	0	0	0	0	0	0	0	0	0	0	0	0	0	0	0	0	0	0	0	0	0	0	0	0	0	0	0
UL11-G5	0	0	0	0	0	0	0	0	0	0	0	0	0	0	0	0	0	0	0	0	0	0	0	0	0	0	0	0	0
UL11-G6	0	40	2218	0	104	448	573	686	0	0	0	186	549	0	0	0	0	0	2	0	0	0	0	0	0	0	0	0	0
UL11-G7	0	0	0	0	0	0	0	0	0	1707	1499	9	12	0	2	0	680	106	0	0	0	0	0	0	0	276	999	0	0
UL73-G1	0	0	0	0	0	0	0	0	0	0	0	100	305	12	0	0	0	0	0	0	0	0	0	0	0	365	2604	0	0
UL73-G2	0	0	0	0	61	406	301	4324	0	0	0	0	0	0	1212	625	1239	79	0	0	0	0	0	0	0	21	227	0	0
UL73-G3A	0	0	0	0	73	280	274	352	0	358	0	0	0	0	0	0	0	0	0	0	0	307	685	0	0	0	0	0	0
UL73-G3B	0	271	0	0	0	0	0	0	0	0	0	2	35	0	0	0	0	0	2127	0	0	0	0	11	0	0	0	0	0
UL73-G4A	0	0	1	0	0	0	0	0	1953	897	3628	58	273	0	0	0	0	0	390	0	0	0	0	2	285	0	0	86	246
UL73-G4B	0	0	0	0	0	0	0	0	4	0	3	0	0	0	0	0	0	1	0	0	0	0	0	353	0	0	0	0	0
UL73-G4C	0	0	2056	0	0	0	0	0	1	0	1	0	0	0	0	0	0	0	0	0	0	0	0	0	0	0	0	0	0
UL73-G4D	1286	0	0	0	0	0	0	0	0	483	0	260	432	0	0	0	0	0	0	0	0	0	0	0	0	0	0	0	0
UL74-G1A	0	0	0	0	0	0	0	0	0	0	0	44	202	0	0	0	0	0	0	0	0	0	0	0	17	324	1773	0	0
UL74-G1B	0	0	0	0	28	267	232	324	0	168	0	0	0	0	0	0	0	0	0	0	0	311	533	0	0	0	0	0	0
UL74-G1C	0	0	1448	0	0	0	0	0	0	0	0	0	0	0	0	0	0	0	0	0	0	0	0	0	0	0	0	0	0
UL74-G2A	0	175	0	0	0	0	0	0	0	0	0	8	2	0	0	0	0	0	1617	0	0	0	0	4	0	0	0	0	0
UL74-G2B	0	0	0	0	10	207	152	2216	0	0	0	0	0	0	351	232	683	54	0	580	292	0	0	0	0	0	44	0	0
UL74-G3	0	0	0	0	0	0	0	0	1903	1558	3561	29	131	0	1	2	0	0	632	0	0	0	0	2	334	0	0	225	0
UL74-G4	0	0	0	0	0	0	0	0	0	0	0	0	0	0	0	0	0	0	0	0	0	0	0	0	0	0	0	0	0
UL74-G5	700	0	0	0	0	0	0	0	0	0	0	106	324	0	0	0	0	0	0	0	0	0	0	0	0	0	0	0	0
UL120-G1A	0	0	0	0	44	446	305	4708	1420	0	0	95	328	0	368	458	0	0	0	878	183	0	0	1239	125	234	677	0	0
UL120-G1B	0	155	0	0	0	0	0	0	0	0	0	0	0	0	0	0	0	0	0	0	0	0	0	0	0	0	0	0	0
UL120-G2A	0	0	2825	0	0	0	0	0	0	0	0	0	0	0	0	0	603	84	0	0	0	0	0	0	0	0	0	386	352
UL120-G2B	0	0	0	0	84	511	411	479	0	894	1563	1	2	0	0	0	0	0	0	0	0	463	782	0	0	0	0	0	0
UL120-G3A	0	0	0	0	0	0	0	0	0	0	0	0	0	0	0	0	0	0	0	0	0	0	0	0	0	0	0	0	0
UL120-G3B	798	0	0	0	0	0	0	0	0	0	0	0	0	0	0	0	0	0	0	0	0	0	0	0	0	56	46	0	0
UL120-G4A	0	0	0	0	0	0	0	0	0	0	0	0	0	0	0	0	0	0	513	0	0	0	0	0	175	0	0	0	0
UL120-G4B	0	0	0	0	0	0	0	0	0	0	0	140	262	0	0	0	0	0	2474	0	0	0	0	7	0	0	0	0	0
UL146-G1	0	0	0	0	0	0	0	0	0	0	0	0	8	0	0	0	0	0	0	0	0	131	363	0	0	0	0	245	352
UL146-G2	0	0	0	0	0	0	0	0	0	0	0	26	94	0	0	0	0	0	0	0	0	0	0	0	0	0	0	0	0
UL146-G3	0	0	0	0	0	0	0	0	0	1056	1520	0	0	0	0	0	0	0	0	0	0	0	0	0	0	0	0	0	0
UL146-G4	0	0	0	0	0	0	0	0	0	0	0	0	0	0	0	0	0	0	0	575	141	0	0	0	0	0	0	0	0
UL146-G5	0	0	0	0	0	0	0	0	0	0	0	0	0	0	0	0	0	0	0	0	0	0	0	0	0	0	0	0	0
UL146-G6	0	0	0	0	0	0	0	0	0	0	0	0	0	0	0	0	0	0	0	0	0	0	0	0	0	0	0	0	0
UL146-G7	824	312	0	0	0	0	0	0	1453	0	0	0	0	0	0	0	0	0	365	0	0	0	0	2	246	0	0	0	0
UL146-G8	0	0	0	0	12	307	171	2843	0	0	0	0	0	0	0	0	0	0	0	0	0	0	0	0	0	0	41	0	0
UL146-G9	0	0	0	0	0	0	0	0	0	0	0	0	0	0	0	0	323	106	0	0	0	0	0	0	0	0	0	0	0
UL146-G10	0	0	0	0	0	0	0	0	0	0	0	0	0	0	0	0	0	0	0	0	0	0	0	0	0	0	0	0	0
UL146-G11	0	0	0	0	0	0	0	0	0	0	0	0	0	0	0	0	0	0	0	0	0	0	0	0	0	0	0	0	0
UL146-G12	0	0	859	623	12	284	186	295	0	0	0	42	49	0	0	0	0	0	0	0	0	0	0	0	299	115	902	0	0
UL146-G13	0	0	0	0	0	0	0	0	0	0	0	43	130	0	354	327	0	0	2380	0	0	0	0	1471	0	0	0	0	0
UL146-G14	0	0	0	0	0	0	0	0	0	0	0	0	0	0	0	0	0	0	0	0	0	0	0	0	0	0	0	0	0
UL139-G1A	0	0	0	0	0	0	0	0	0	0	0	132	305	1322	0	0	0	0	0	0	0	0	0	0	0	0	0	0	0
UL139-G1B	0	0	0	0	0	0	0	0	0	0	0	0	0	0	0	0	0	0	0	0	0	0	0	0	0	0	0	0	0
UL139-G2	0	7	0	0	0	0	0	0	2931	0	0	0	0	0	0	0	0	0	2329	0	0	0	0	4	430	0	0	0	0
UL139-G3	0	0	0	0	0	0	0	0	0	0	0	34	118	0	0	0	0	0	0	0	0	0	0	0	0	0	0	0	0
UL139-G4	0	0	0	0	0	0	0	0	0	972	775	0	0	0	0	0	276	35	0	0	0	0	0	0	0	0	0	2	0
UL139-G5	0	1	790	405	81	689	641	4628	0	0	0	0	3	0	0	0	0	0	0	0	0	0	0	0	12	272	566	196	0
UL139-G6	443	0	0	0	0	0	0	0	0	0	0	0	0	0	0	0	0	0	0	0	0	0	0	0	0	71	17	0	0
UL139-G7	0	0	0	0	0	0	0	0	0	114	0	0	0	0	0	0	0	0	0	0	0	232	762	1366	0	0	0	0	0
UL139-G8	0	201	0	0	0	0	0	0	0	0	0	0	0	0	759	626	0	0	1201	963	241	0	0	16	0	0	0	0	0
aHSCT, haematopoietic stem cell transplant
bValues below 103 are highlighted in pink
cValues ≤10 are higlighted in pink
dG, genotype; ^, recombinant; D, deletion
